# Supplementary material for: Fatal COVID-19 pulmonary disease involves ferroptosis
Source: Nat Commun. 2024 May 20;15:3816. doi: 10.1038/s41467-024-48055-0 (PMC11106344; doi:10.1038/s41467-024-48055-0)
Supplement: Supplementary file 4 — Supplementary Data 1 [file 41467_2024_48055_MOESM4_ESM.xlsx]

## Sheet: Sheet1
Sample	Label	Sex	Age	Serum ferritin (ng/mL)
COVID-19 autopsy	ALI-1	M	57-93	1127 (4/13/20); 4460 (4/20/20)
	ALI-2	F		348.5 (4/17/20); Date of death 4/22/20
	ALI-3	F		302.3 (4/5/20); 1056 (4/23/20)
	ALI-4	F		130.2 (4/10/20); 228.7 (4/23/20)
	ALI-5	M		730.8 (4/11/20); Date of death 4/27/20
	ALI-6	M		933.6 (4/20/20); 1181 (4/24/20)
	ALI-7	M		1660 (4/18/20); 2171 (4/22/20); in 2019 it was 22.4
	ALI-8	M		407.7 (4/15/20); 505.8 (4/19/20)
	ALI-9	M		691.2 (4/8/20);846.5 (5/2/20)
	ALI-10	F		1294 (4/10/20); 1991 (4/23/20)
	ALI-11	M		383.1 (4/16/20); 18077 (5/7/20)
	Non-ALI-1	M
	Non-ALI-2	M
	Non-ALI-3	F
	Non-ALI-4	M		58145
	Non-ALI-5	M
	Non-ALI-6	M
	Non-ALI-7	F		276.7 (4/1/20); 416.9 (4/21/2)
	Non-ALI-8	M		151.2 (4/29/20); 272.5 (5/4/20)
	Non-ALI-9	F
	Non-ALI-10	M		1007 (3/26/20); 1664 (6/6/20)
COVID-19 explant	Ex-1	M	48-70
	Ex-2	M
	Ex-3	F
	Ex-4	F
	Ex-5	F
	Ex-6	M
	Ex-7	M
COVID-19 recovered (explant)	Md-1	F	48-61
	Md-2	M
	Md-3	F
	Md-4	F
COVID-19 recovered (biopsy)	Md-5	F	30-77
	Md-6	M
Non-COVID-19 autopsy	Non-COVID-1	F	33-78
	Non-COVID-2	M
	Non-COVID-3	F
	Non-COVID-4	M
	Non-COVID-5	M
	Non-COVID-6	F
	Non-COVID-7	F
	Non-COVID-8	M
	Non-COVID-9	F
	Non-COVID-10	M
	Non-COVID-11	M
	Non-COVID-12	F
	Non-COVID-13	F
Control (lung neoplasm)	CTR-1	M	61-76
	CTR-2	F
	CTR-3	M
	CTR-4	F
	CTR-5	M		454 (2/1/19); Date of death 3/19/19
	CTR-6	F
	CTR-7	M
	CTR-8	F
	CTR-9	F
	CTR-10	F
	CTR-11	M
Control (pneomothorax)	Pt-1	M	15-76
	Pt-2	M
	Pt-3	F
	Pt-4	F
	Pt-5	M
	Pt-6	M
	Pt-7	M
	Pt-8	M
	Pt-9	F
	Pt-10	M
