# Supplementary material for: Fatal COVID-19 pulmonary disease involves ferroptosis
Source: Nat Commun. 2024 May 20;15:3816. doi: 10.1038/s41467-024-48055-0 (PMC11106344; doi:10.1038/s41467-024-48055-0)
Supplement: Supplementary file 5 — Supplementary Data 2 [file 41467_2024_48055_MOESM5_ESM.xlsx]

## Sheet: Sheet1
Lipids	Ionization mode	Retention time	m/z observed	mass error (∆PPM)	Molecular fomula	log2FC	P-value
FA 14:1	[M-H]-	1.026	225.185	3.6	C14H26O2	1.77137	0.0345524
FA 16:1	[M-H]-	1.369	253.217	2.4	C16H30O2	1.86156	0.0289744
FA 20:1	[M-H]-	1.745	309.279	2.3	C20H38O2	2.55497	0.0338598
FA 20:2	[M-H]-	2.111	307.263	2.9	C20H36O2	2.46118	0.032027
FA 20:3	[M-H]-	1.659	305.248	2	C20H34O2	2.55007	0.0326735
FA 20:4	[M-H]-	1.371	303.232	2.3	C20H32O2	3.65115	0.0289744
FA 22:2	[M-H]-	2.981	335.294	3.6	C22H40O2	2.45634	0.032027
FA 22:4	[M-H]-	1.868	331.264	1.2	C22H36O2	2.89142	0.032027
FA 22:5	[M-H]-	1.477	329.248	1.8	C22H34O2	2.71117	0.0408657
FA 22:6	[M-H]-	1.214	327.232	2.4	C22H32O2	2.40336	0.0309909
FA 24:2	[M-H]-	3.934	363.326	3	C24H44O2	2.53369	0.0326735
LPC 16:0	[M+CH3COO]-	1.235	554.346	1	C24H50NO7P	1.85409	0.0506391
LPC 17:1	[M+CH3COO]-	1.332	566.346	0	C25H50NO7P	2.81292	0.0315463
LPC 18:1	[M+CH3COO]-	1.325	580.361	2	C26H52NO7P	2.52042	0.032027
LPC 18:2	[M+CH3COO]-	1.106	520.34	0.2	C26H50NO7P	2.85541	0.0310091
LPC 20:4	[M+CH3COO]-	1.021	602.346	1	C28H50NO7P	2.74631	0.0504128
LPC O-18:1	[M+H]+	1.597	508.376	0.8	C26H54NO6P	3.07682	0.0289744
LPE O-16:0	[M-H]-	1.561	438.296	4.6	C21H46NO6P	2.8702	0.0375625
LPE O-16:1	[M+H]+	1.564	438.298	0.5	C21H44NO6P	3.65017	0.0289744
LPE O-18:2	[M-H]-	1.575	462.298	4.3	C23H46NO6P	2.99439	0.0289744
LPI 18:0	[M-H]-	1.228	599.319	1.2	C27H53O12P	2.58835	0.0400418
PC 16:0_16:0	[M+H]+	9.665	734.569	0	C40H80NO8P	-1.74983	0.0448813
PC 16:0_17:0	[M+H]+	10.68	748.584	1.1	C41H82NO8P	-1.74462	0.0326735
PC 16:0_20:5	[M+CH3COO]-	6.081	838.56	0.4	C44H78NO8P	-1.85869	0.0358603
PC 16:1_20:4	[M+H]+	6.221	780.553	1	C44H78NO8P	-1.80218	0.032027
PC 18:0_20:5	[M+CH3COO]-	8.15	866.589	2.9	C47H84NO8P	-1.64974	0.0452876
PC 34:3	[M+H]+	6.435	756.554	0.3	C42H78NO8P	-1.69553	0.0326735
PC 36:1	[M+H]+	12.967	788.616	0.1	C44H86NO8P	-1.57589	0.032027
PC 38:5	[M+H]+	8.484	808.585	0.7	C46H82NO8P	-2.23187	0.0310091
PE 16:1_20:4	[M-H]-	6.437	736.492	0.1	C41H72NO8P	-3.3167	0.0310091
PE 16:1_22:5	[M-H]-	6.624	762.505	3.3	C43H74NO8P	-2.79001	0.0289744
PE 18:0_20:5	[M-H]-	8.68	764.522	2.4	C43H76NO8P	-2.27914	0.0310091
PE 36:5	[M+H]+	6.674	738.506	1.5	C41H72NO8P	-2.94194	0.0319202
PE 38:1	[M+H]+	11.693	774.598	3.2	C43H84NO8P	-1.52428	0.032027
PE O-35:2	[M-H]-	12.996	714.543	2.1	C40H78NO7P	-1.98853	0.0346401
PE P-16:0_20:5	[M-H]-	7.273	720.496	1.4	C41H72NO7P	-2.5105	0.042056
PE P-18:1_17:0	[M-H]-	12.852	714.543	1.1	C40H78NO7P	-2.31477	0.032027
PE P-18:1_20:4	[M-H]-	9.89	748.527	1.9	C43H76NO7P	-1.92199	0.0461444
PE P-18:1_20:5	[M-H]-	7.506	746.512	1.6	C43H74NO7P	-2.81697	0.0310091
PE P-36:1	[M+H]+	13.554	730.574	0.7	C41H80NO7P	-1.93714	0.0316899
PE O-36:6	[M+H]+	7.668	722.511	0.7	C40H68NO8P	-2.47615	0.032027
PE O-38:5	[M+H]+	12.783	752.559	0.7	C43H78NO7P	-1.32857	0.032027
PG 16:0_16:0	[M-H]-	6.399	721.501	2.1	C38H75O10P	-1.95944	0.0500917
PG 16:0_18:0	[M-H]-	8.506	749.531	3.2	C40H79O10P	-2.04333	0.032027
PG 16:0_18:1a	[M-H]-	5.625	747.517	1.9	C40H77O10P	-1.60614	0.0433262
PG 16:0_18:1b	[M-H]-	6.571	747.519	0.5	C40H77O10P	-2.60308	0.0289744
PG 16:0_22:6	[M-H]-	4.811	793.501	1.4	C44H75O10P	-3.19998	0.0289744
PG 16:1_20:4	[M-H]-	4.3	767.485	3.1	C42H73O10P	-3.33512	0.0195499
PG 18:0_18:1	[M-H]-	8.789	775.548	1.5	C42H81O10P	-2.52816	0.0316899
PG 18:0_22:6a	[M-H]-	6.368	821.533	0.6	C46H79O10P	-3.3387	0.0289744
PG 18:0_22:6b	[M-H]-	5.449	821.529	5.2	C46H79O10P	-2.75249	0.0326735
PG 18:1_18:1	[M-H]-	6.802	773.533	1.6	C42H79O10P	-2.5049	0.032027
PG 22:6_22:6	[M-H]-	3.198	865.501	2.1	C50H75O10P	-2.5394	0.0501284
PG 36:1	[M-H]-	7.68	775.548	1.3	C42H81O10P	-2.60804	0.0326735
SM 38:1;O2	[M+H]+	12.81	759.637	0.5	C43H87N2O6P	-2.00444	0.0344775
SM 40:1;O2	[M+H]+	13.634	787.668	0.6	C45H91N2O6P	-1.98412	0.032027
SM 41:1;O2	[M+H]+	13.981	801.683	1.4	C46H93N2O6P	-1.73919	0.032027
SM 42:1;O2	[M+H]+	14.309	815.7	0.4	C47H95N2O6P	-2.22492	0.0289744
SM 42:2;O2	[M+H]+	13.604	813.684	0.1	C47H93N2O6P	-1.88275	0.0344775
SM 44:2;O2	[M+H]+	14.257	841.716	0.1	C49H97N2O6P	-2.61442	0.0289744
SM 43:2;O2	[M+CH3COO]-	13.691	885.704	2.5	C48H95N2O6P	-2.00941	0.0316899
NeuAcHexCer 40:1;O2	[M-H2O-H]-	7.11	1191.77	2	C61H114N2O21	0.854773	0.0378152
NeuAcHexCer 38:0;O2	[M+H-H2O]+	6.374	1191.77	2	C61H114N2O21	1.33786	0.0289744
NeuAcHexCer 38:1;O2	[M-H]-	6.303	1189.75	2	C61H112N2O21	0.938381	0.032027
CE 20:1	[M+NH4]+	17.648	696.665	0.9	C47H82O2	2.78676	0.0504642
CE 20:2	[M+NH4]+	17.317	694.649	0.7	C47H80O2	3.24945	0.04305
CE 22:3	[M+NH4]+	17.399	746.682	0.8	C49H82O2	4.57041	0.0346401
CE 22:4	[M+NH4]+	17.046	718.65	0.1	C49H80O2	4.15321	0.0374206
Cholesterol	[M+H-H2O]+	6.62	369.352	0.3	C27H46O	-0.85169	0.0310091
DG 16:0_16:0	[M+H-H2O]+	17.123	551.503	0.4	C35H68O5	0.793632	0.0453043
DG 16:0_18:0	[M+H-H2O]+	14.337	579.535	0.3	C37H72O5	-0.772385	0.0310091
DG 16:0_18:1	[M+H-H2O]+	7.97	577.519	0.3	C37H70O5	-2.77809	0.0289744
DG 18:0_20:4	[M+NH4]+	13.741	662.572	0	C41H72O5	-3.1111	0.0195499
DG 34:0	[M+Na]+	14.336	619.528	0.6	C37H72O5	-0.614497	0.0525845
DG 36:1a	[M+H-H2O]+	10.776	605.55	0.2	C39H74O5	-2.42125	0.0289744
DG 36:1b	[M+Na]+	13.741	645.543	0.3	C39H74O5	-2.55763	0.0249944
DG 36:2	[M+H-H2O]+	8.251	603.535	0	C39H72O5	-2.7546	0.0289744
DG 38:4	[M+Na]+	13.739	667.527	0.3	C41H72O5	-2.93917	0.0195499
DG 38:5	[M+H]+	13.871	643.526	5	C41H70O5	-1.62795	0.0289744
DG40:8	[M+H]+	13.026	665.517	4.7	C43H68O5	-1.01183	0.0230759
TG 16:0_26:1	[M+NH4]+	15.601	738.657	5.3	C45H84O6	2.95094	0.0541284
TG 16:0_28:1	[M+NH4]+	16.022	766.691	0.7	C47H88O6	3.09553	0.0395131
TG 16:0_16:1_12:1	[M+NH4]+	15.657	764.674	2.7	C47H86O6	4.45222	0.032027
TG 16:0_16:1_14:0	[M+NH4]+	16.415	794.723	0.5	C49H92O6	2.54568	0.0326735
TG 16:0_16:1_14:1	[M+NH4]+	16.071	792.707	0.9	C49H90O6	3.75359	0.032027
TG 18:2_28:1	[M+NH4]+	15.688	790.692	0.4	C49H88O6	4.81894	0.0326735
TG 48:0	[M+Na]+	16.483	829.722	1.8	C51H98O6	2.86333	0.0326735
TG 16:0_32:1	[M+NH4]+	16.786	822.754	0.2	C51H96O6	1.8595	0.032027
TG 16:1_32:1	[M+NH4]+	16.459	820.739	0.2	C51H94O6	2.74116	0.032027
TG 16:0_16:1_16:2	[M+NH4]+	16.097	818.722	1	C51H92O6	3.98473	0.032027
TG 16:0_16:2_16:2	[M+NH4]+	15.75	816.707	0.7	C51H90O6	3.94164	0.0541284
TG 16:0_33:1	[M+NH4]+	16.959	836.769	1	C52H98O6	1.75377	0.0325229
TG 16:0_16:1_17:1	[M+NH4]+	16.641	834.754	0.2	C52H96O6	2.04607	0.045166
TG 18:2_31:1	[M+NH4]+	16.297	832.737	1.7	C52H94O6	2.86648	0.0480287
TG 18:1_32:1	[M+NH4]+	16.812	848.77	0.2	C53H98O6	1.78875	0.0326735
TG 16:1_34:2	[M+NH4]+	16.483	846.754	0.4	C53H96O6	2.49568	0.032027
TG 16:1_34:3	[M+NH4]+	16.363	844.738	0.9	C53H94O6	2.87701	0.032027
TG 16:0_34:5	[M+NH4]+	16.021	842.722	1.8	C53H92O6	3.58436	0.0374206
TG 16:0_18:1_17:1	[M+NH4]+	16.972	862.785	0.9	C54H100O6	1.99475	0.0354889
TG 16:0_18:1_17:2	[M+NH4]+	16.666	860.77	0.6	C54H98O6	2.21228	0.0458652
TG 16:0_36:3	[M+NH4]+	16.845	874.785	0.8	C55H100O6	1.63372	0.032027
TG 16:0_36:4	[M+NH4]+	16.735	872.77	0.7	C55H98O6	2.30444	0.0326735
TG 18:1_34:4	[M+NH4]+	16.384	870.754	1.1	C55H96O6	2.65021	0.0355598
TG 18:1_35:2	[M+NH4]+	17.003	888.801	1	C56H102O6	2.0241	0.0458652
TG 18:0_18:0_18:0	[M+NH4]+	18.011	908.863	1.5	C57H110O6	-0.698217	0.0485565
TG 18:0_36:3	[M+Na]+	17.16	907.772	0.9	C57H104O6	1.74952	0.0326735
TG 18:1_18:1_18:2	[M+NH4]+	16.859	900.801	0.4	C57H102O6	2.19085	0.0289744
TG 18:1_18:2_18:2	[M+NH4]+	16.553	898.785	0.8	C57H100O6	2.07885	0.032027
TG 16:0_38:5	[M+NH4]+	16.741	898.785	0.3	C57H100O6	2.0945	0.032027
TG 16:0_38:6	[M+NH4]+	16.433	896.77	0.7	C57H98O6	2.19179	0.032027
TG 17:0_18:1_20:2	[M+NH4]+	17.309	916.832	1.3	C58H106O6	2.51881	0.032027
TG 18:1_38:3	[M+NH4]+	17.179	928.832	1.4	C59H106O6	2.67565	0.0310091
TG 16:0_18:1_22:4	[M+NH4]+	16.991	926.816	1.4	C59H104O6	2.14642	0.0381572
TG 18:1_18:2_20:3	[M+NH4]+	16.741	924.801	0.5	C59H102O6	1.87518	0.0510547
TG 18:1_38:6	[M+NH4]+	16.436	922.785	0.7	C59H100O6	1.93342	0.032027
TG 57:3	[M+NH4]+	16.841	944.863	1	C60H110O6	1.26492	0.032027
TG 57:3	[M+NH4]+	16.534	942.847	1.2	C60H108O6	1.46994	0.032027
TG 20:4_38:0	[M+NH4]+	17.466	956.862	2	C61H110O6	2.17952	0.032027
TG 18:1_40:4	[M+NH4]+	17.311	954.847	0.9	C61H108O6	2.31711	0.0458652
TG 18:1_40:5	[M+NH4]+	17.009	952.832	1.4	C61H106O6	2.94262	0.0289744
TG 18:1_40:6	[M+NH4]+	16.71	950.815	2.5	C61H104O6	1.85988	0.04305
TG 18:1_18:2_22:5	[M+NH4]+	16.426	948.8	1.7	C61H102O6	2.25146	0.032027
TG 16:1_43:2	[M+NH4]+	17.167	972.894	1.1	C62H114O6	1.31214	0.0326735
TG 16:1_43:4	[M+NH4]+	16.559	968.863	1.3	C62H110O6	1.8021	0.0299292
TG 20:0_40:4	[M+NH4]+	16.88	984.894	1.1	C63H114O6	1.58311	0.0289744
TAG 18:1_20:1_22:3	[M+NH4]+	17.529	982.878	1.9	C63H112O6	2.57682	0.032027
TG 20:1_40:5	[M+NH4]+	17.317	980.862	2.2	C63H110O6	3.05828	0.032027
TG 20:1_20:3_20:3	[M+NH4]+	17.029	978.846	2.3	C63H108O6	2.53163	0.032027
TG 18:1_42:8	[M+NH4]+	16.77	976.831	1.4	C63H106O6	2.57573	0.0459677
TG 18:1_24:1_22:4	[M+NH4]+	17.016	1036.92	1.8	C67H118O6	2.3643	0.0299292
