# Supplementary material for: Fatal COVID-19 pulmonary disease involves ferroptosis
Source: Nat Commun. 2024 May 20;15:3816. doi: 10.1038/s41467-024-48055-0 (PMC11106344; doi:10.1038/s41467-024-48055-0)
Supplement: Supplementary file 7 — Source Data [file 41467_2024_48055_MOESM7_ESM.xlsx]

## Sheet: Figure 1c
TfR1
Control	Non-ALI	ALI
1.13	1.19	1.18
0.78	1.76	1.57
1.11	1.15	2.08
0.93	1.53	1.97
0.91	1.7	1.45
1	0.81	2.56
1.04	1.18	2.4
1.07	1.5	2.83
0.97	1.22	1.64
	1.26	1.65
		2.15

## Sheet: Figure 1d
TfR1
Control	Non-COVID ALI
0.882944	0.473939
0.976382	0.751646
0.730037	1.40925
1.26779	1.42187
1.21305	1.10375
0.929801	0.592146
	1.84208
	1.93529
	0.800215
	2.14326
	0.995368
	0.723751
	0.889857

## Sheet: Figure 1e
MDA
Control	Non-ALI	ALI
0.88	0.9	1.77
0.73	1.78	1.24
1.05	1.5	2.27
1.27	1.32	1.51
0.81	1.21	1.21
0.75	0.93	2.95
1.77	0.58	2.74
0.94	0.93	1.94
0.93	0.95	1.33
	1.1	1.18
		0.64

## Sheet: Figure 1f
Phospho-MLKL				Cleaved Caspase 3				Cleaved Gasdermin D
Control	Non-ALI	ALI		Control	Non-ALI	ALI		Control	Non-ALI
1.01	0.89	0.83		0.55	0.84	1.42		1.01659	0.983937
0.84	0.86	0.75		1.26	0.97	1.09		1.06578	1.12188
1.03	1.15	1.07		1.11	0.97	1.84		1.24313	0.690651
1.34	0.86	0.93		1.28	0.94	1.33		0.949115	1.14998
1.08	1.08	0.98		0.87	0.99	1.23		0.725378	1.21026
1.14	0.77	0.76		0.76	0.94	0.81			1.16714
0.81	0.84	1.1		0.67	0.82	0.96			1.07663
1.21	1.19	1.29		1.11	0.98	1.89			1.04688
0.73	0.82	0.74		1.51	1.23	0.86			1.66686
	1.01	0.4			1.41	0.87
		0.51				0.87

## Sheet: Figure 2a
Serum ferritin
Initial	Final
276.7	416.9
151.2	272.5
1007	1664
1127	4460
302.3	1056
130.2	228.7
933.6	1181
1660	2171
407.7	505.8
691.2	846.5
1294	1991
383.1	18077

## Sheet: Figure 2b
TfR1				FTL
Control	Severe	Mild		Control	Severe	Mild
0.0694071	0.156149	0.107389		1.65677	3.83038	0.835738
0.076752	0.0728456	0.14025		0.955298	4.0089	0.661441
0.0573873	0.138439	0.0795832		0.697792	3.72436	2.2326
0.0996591	0.106816	0.0417619		0.690137	5.46715	1.27651
0.095356	0.159838	0.145364			3.08297	2.00433
0.0730904	0.148279	0.0729714			2.62762	2.36863
	0.172909				2.70304

## Sheet: Figure 2f
FAC co-treatment
RSL3 (µM)	CTR			FAC			Lip-1			FAC+Lip-1				IKE (µM)	CTR			FAC			Lip-1			FAC+Lip-1
100	13.1554	9.6796	10.8601	0.895838	1.51584	1.5791	16.3554	15.9391	17.1968	10.1212	11.8914	12.1368		100	43.5582	46.6304	46.1002	11.3776	10.1971	6.48723	43.1002	46.6506	45.5435	70.8269	77.8493	67.2131
50	7.2287	9.55307	10.9057	0.57445	0.779429	0.908491	17.8016	19.9666	19.921	12.4532	9.06466	10.7893		50	60.6133	63.9626	60.9182	33.2902	19.9286	12.0027	63.1819	54.4006	49.5899	77.228	87.7453	81.5111
25	20.3208	25.3998	32.1034	0.528899	0.587103	1.16914	25.0442	23.6701	23.7815	10.9765	9.85548	10.3591		25	59.5049	56.8604	63.8816	7.5678	11.2574	11.7901	62.2886	60.7145	61.6433	85.7942	91.1123	87.2974
12.5	38.6906	45.7447	49.1888	0.749062	1.28049	1.93339	55.237	48.4398	51.1121	42.5776	39.6218	55.6179		12.5	61.7546	53.973	62.0735	12.3418	15.1192	24.1244	63.9448	61.1042	65.1988	96.3051	91.9145	91.0326
6.25	44.8906	56.9401	50.9261	0.86294	1.61706	3.93258	59.7086	61.3889	53.7705	59.5428	63.588	78.6869		6.25	71.8391	64.1334	57.2729	19.3402	24.6077	19.1884	59.7086	66.5463	61.9608	95.3928	93.5594	93.715
3.125	59.3265	60.9132	64.1005	2.8596	3.90727	5.98617	62.286	69.7653	66.4122	76.274	67.117	81.1707		3.125	66.7298	68.8467	52.3015	66.8753	49.8012	48.7979	62.6884	70.8977	63.5298	97.5337	84.372	85.3678
1.5625	73.4271	65.758	71.6329	4.02115	7.6007	10.4628	78.9109	69.702	83.7988	76.2968	79.7852	95.8154		1.5625	94.1022	101.85	96.8302	121.254	116.437	118.481	78.6034	81.9654	72.5932	88.7778	86.3104	84.7288
0.78125	81.2694	84.0101	83.1978	42.2651	59.5024	56.3657	75.4971	79.3753	79.2804	84.2442	87.4808	92.5218		0.78125	108.801	100.95	98.5573	120.58	113.541	115.939	78.6945	83.3129	74.5709	90.9187	89.6154	80.8721
0.390625	103.021	105.047	102.911	77.595	82.3525	90.7453	80.781	87.3353	89.1776	92.723	91.2983	97.1693		0.390625	100.615	116.653	111.19	122.725	132.206	117.566	80.9746	86.895	83.6558	97.1971	93.4822	77.9796
0.195312	106.486	99.2735	107.313	86.2168	99.8505	116.537	80.8595	78.277	88.0768	92.871	91.0401	103.271		0.195312	119.94	103.577	107.565	121.81	115.324	119.025	82.9991	79.1222	83.5622	97.4806	87.8478	89.8786
0.0976562	103.301	109.949	112.553	117.071	100.102	117.877	80.6153	78.282	90.4847	92.4548	86.7027	98.3789		0.0976562	114.412	106.473	101.457	119.456	118.376	108.651	80.4293	88.2274	79.5866	101.549	95.8281	89.8786
0.0488281	100.669	107.03	112.232	99.19	124.184	106.104	80.1775	80.967	89.0372	93.5543	86.4408	101.593		0.0488281	114.509	107.926	102.472	127.214	107.731	124.465	84.1404	84.9856	69.1617	91.7905	90.5619	89.2611

## Sheet: Figure 2g
FAC
FAC (mM)	⎯Fer-1			┼Fer-1
185	1.02574	0.628682	0.595594	0.711404	0.827213	1.93568
92.5	1.307	0.943023	0.777581	1.27391	1.34009	2.59745
46.25	2.00186	1.68752	2.4651	14.1619	24.6013	21.3752
23.125	5.98903	5.65814	10.9854	60.8333	50.4518	65.8214
11.5625	14.8568	20.5976	21.2098	76.8978	88.4539	74.8794
5.78125	18.1987	20.8458	22.3017	80.4713	78.8665	96.6185
2.89062	27.7778	26.4543	38.2255	99.2739	83.2259	77.4272
1.44531	37.9112	57.0943	61.7928	91.6387	88.851	100.25
0.722656	38.7053	51.676	51.2955	107.141	98.3143	101.673
0.361328	48.7973	59.245	59.7414	93.5909	119.979	101.822
0.180664	56.2174	54.8443	70.3711	103.476	116.232	90.5551
0.090332	78.2213	89.0661	76.6992	96.5689	95.5928	90.1415

## Sheet: Figure 4b
TfR1
Mock	7 dpi
1.93216	11.9846
0.909044	9.31158
0.733141	7.81592
0.79096	8.39425
0.854309	9.13589
0.780382	10.1761

## Sheet: Figure 4c
Correlation
Injured area%	Positive TfR1 area%
55	29.9098
30	23.2389
49	19.5062
14	20.9495
65	22.8004
55	25.3966
59	26.9055
25	23.373
10	16.3113
30	15.7847
30	19.0705
54	36.604
1	9.83106
7	8.33504
45	16.8694
6	3.75698
16	7.01147
10	9.16878
27	11.5069
19	7.79133
27	8.94505
37	24.2053
10	13.8396
64	19.3682

[truncated: 17 more sheets: Figure 4d, Figure 4e, Figure 4g, Supplementary Figure 1a, Supplementary Figure 1b, Supplementary Figure 1d, Supplementary Figure 2a, Supplementary Figure 2e, Supplementary Figure 2f, Supplementary Figure 4a, Supplementary Figure 4c, Supplementary Figure 4e, Supplementary Figure 4f, Supplementary Figure 4g, Supplementary Figure 4h, Supplementary Figure 4i, Supplementary Figure 4j]
